# Supplementary material for: Effect of proprioceptive neuromuscular facilitation on patients with chronic ankle instability: A systematic review and meta-analysis
Source: PLoS One. 2025 Jan 9;20(1):e0311355. doi: 10.1371/journal.pone.0311355 (PMC11717224; doi:10.1371/journal.pone.0311355)
Supplement: S4 File — (XLSX) [file pone.0311355.s004.xlsx]

## Sheet: Sheet1
	Domain 1. Randomization process										Domain 2. Deviations from intended interventions																		Domain 3. Mising outcome data													Domain 4. Measurement of the outcome
Study ID	1.1	1.2	Note for 1.1&1.2	1.3	Note for 1.3	1.0 Algorithm result	1.0 Assessor's Judgement	1.0 General note	1.0 Optional Question	1.0 Note for optional question	2.1	2.2	Note for 2.1&2.2	2.3	Note for 2.3	2.4	Note for 2.4	2.5	Note for 2.5	2.6	Note for 2.6	2.7	Note for 2.7	2.0 Algorithm result	2.0 Assessor's Judgement	2.0 General Notes	2.0 Optional Question	2.0 Note for optional question	3.1	Note for 3.1	3.2	Note for 3.2	3.3	Note for 3.3&3.4	3.4	Note for 3.4 (not use)	3.0 Algorithm result	3.0 Assessor's judgement	3.0 Gerenal notes	3.0 Optional Question	3.0 Note for optional question	4.1	Note for 4.1	4.2	Note for 4.2	4.3	Note for 4.3	4.4	Note for 4.4&4.5
Linhua X 2021	Y	Y	The patients were divided into control group and observation group according to the random number table method, 25 cases in each group.	N	There was no significant difference in general data between the two groups ( P > 0.05 ). _x000D_ Comparability.	Low	Low				PY	PY	The article did not say	N	The article did not say	NA		NA		Y	All have data	NA		Low	Low				Y	All have data	NA		NA		NA		Low	Low				N	The testing method is reasonable.	N	No difference	Y	没说明	N	The testing method is reasonable.
Mengfan S2017	Y	PY	random number list	N	baseline do exiit differences	Low	Low				PY	PY	no commond in text,but the intervention can not be hind	N	The article does not elaborate	NA		NA		PY	All have data	NA		Low	Low				Y	All have data	NA		NA		NA		Low	Low				N	method is reasonable	N	no	PY	not commond	PN	method is reasonable
Yuduo L2022	PY	PY	random number table	N	There was no significant difference in general condition between the two groups.	Low	Low				PY	PY	no commond,but the intervention can not be blind	N	The article does not elaborate	NA		NA		Y		NA		Low	Low				PY	All have data	NA		NA		NA		Low	Low				N	method is reasonable	N	no	Y	The article does not elaborate	N	method is reasonable
Renyi 2023	Y	PY	table of random numbers	N	There was no significant difference in baseline data between the two groups.	Low	Low				PY	PY	not commond,but the intervotion can not be hind	N	The article does not elaborate	NA		NA		Y	All have data	NA		Low	Low				PY	All have data	NA		NA		NA		Low	Low				N	method is reasonable	N	no	PY	The article does not elaborate	PN	method is reasonable
Jiesong Y 2023	Y	PY	random number table	N	There was no significant difference in gender, age, course of disease, body weight and lower limb length between the two groups.	Low	Low				PY	PY	not commond,but the intervention can not be bind	N	The article does not elaborate	NA		NA		Y	All have data	NA		Low	Low				Y	All have data	NA		NA		NA		Low	Low				N	method is reasonable	N	no	PY	The article does not elaborate	PN	method is reasonable
Alahmari K A 2020	Y	Y	each group with 20 subjects of_x000D_ the 3 blocks. Concealed allocation was achieved using a_x000D_ computer-generated table of block-randomized numbers._x000D_ The random numbers were placed in sealed envelopes. The_x000D_ researcher opened the envelopes and proceeded with treatment according to the group assigned. Twenty subjects were_x000D_ randomly allocated to group 1 (PNF-TENS), group 2 (P…	Y	The main test outcome indicators before the intervention in the chart are different.	Some concerns	Some concerns				PY	PY	The study was a single-blind randomized controlled trial.	N	The article does not elaborate	NA		NA		Y	The final included subjects all have data.	NA		Low	Low				Y	The final included subjects all have data.	NA		NA		NA		Low	Low				N	method is reasonable	N	no	N	Outcome measures were tested by an independent_x000D_ evaluator not involved in providing treatment to subjects as	NA
Lazarou L 2017	Y	Y	Two intervention groups, balance and PNF, were 173_x000D_ included. Group allocation was random and it was 174_x000D_ performed by an independent statistician, blinded to 175_x000D_ the study’s objectives, with a computer program (R _x000D_ software 3.1.2, blockrand package). Stratified random-_x000D_ ization was utilized, ensuring that balance and PNF _x000D_ groups were balanced for gender, his…	N	Two intervention groups, balance and PNF, were _x000D_ included. Group allocation was random and it was _x000D_ performed by an independent statistician, blinded to_x000D_ the study’s objectives, with a computer program (R _x000D_ software 3.1.2, blockrand package). Stratified random- _x000D_ ization was utilized, ensuring that balance and PNF _x000D_ groups were balanced for gender, history of s…	Low	Low				PY	N	not commond,but the intervention can not be hind,Two intervention groups, balance and PNF, were _x000D_ included. Group allocation was random and it was _x000D_ performed by an independent statistician, blinded to _x000D_ the study’s objectives, with a computer program (R _x000D_ software 3.1.2, blockrand package). Stratified random- _x000D_ ization was utilized, ensuring that balance and PNF _x0…	N	The article does not elaborate	NA		NA		Y	method is reasonable	NA		Low	Low				Y	The final included subjects all have data.	NA		NA		NA		Low	Low				N	method is reasonable	N	no	N	Assessment was performed in a private research lab- _x000D_ oratory by a blinded investigator, who is physical ther- _x000D_ apist with more than 10 years experience in the assess- _x000D_ ment and treatment of ankle sprains.	NA
Hall E A2015	PY	PY	Each participant performed baseline testing for isometric_x000D_ strength, dynamic balance, functional performance, and_x000D_ perceived instability for the involved limb only. Testing_x000D_ order of the variables was counterbalanced using a_x000D_ counterbalanced matrix. Immediately after the baseline_x000D_ testing, each participant was sequentially allocated by the_x000D_ researcher (E.A.H.) …	N	Charts and text do not show differences in baselines	Low	Low				PY	PY	not commond,but the intervotion can not be hind	N	The article does not elaborate	NA		NA		Y	method is reasonable	NA		Low	Low				Y	The final included subjects all have data.	NA		NA		NA		Low	Low				N	method is reasonable	N	no	Y	The article does not elaborate	PN	method is reasonable
Hall E A2018	PY	PY	Each participant was randomly assigned to 1 of 3 groups:_x000D_ BTP, STP, or CON. This study was part of a larger study,_x000D_ and the procedures for each protocol have been described in_x000D_ detail.16 Each participant met with a researcher (E.A.H.) 3_x000D_ times each week for 6 weeks for his or her protocol.	N	Charts and text do not show differences in baselines	Low	Low				PY	PY	not commond,but the intervention can not be hind	N	The article does not elaborate	NA		NA		Y	method is reasonable	NA		Low	Low				Y	The final included subjects all have data.	NA		NA		NA		Low	Low				N	method is reasonable	N	no	PY	The article does not elaborate	PN	method is reasonable
Hall E A2018	PY	PY	Each participant was randomly assigned to 1 of 3 groups:_x000D_ BTP, STP, or CON. This study was part of a larger study,_x000D_ and the procedures for each protocol have been described in_x000D_ detail.16 Each participant met with a researcher (E.A.H.) 3_x000D_ times each week for 6 weeks for his or her protocol.	N	_x000D_ Charts and text do not show differences in baselines	Low	Low				PY	PY	not commond,but the intervention can not be hind	N	The article does not elaborate	NA		NA		Y	The final included subjects all have data.	NA		Low	Low				Y	The final included subjects all have data.	NA		NA		NA		Low	Low				N	method is reasonable	N	no	PY	The article does not elaborate	PN	method is reasonable
Xuepeng X2020	PY	PY	random but not conmond	N	Comparison of general data between the two groups of patients, the difference	Low	Low				PY	PY	not commond,but the intervation can not be hind	N	The article does not elaborate	NA		NA		Y	All have data	NA		Low	Low				Y	All have data	NA		NA		NA		Low	Low				N	method is reasonable	N	no	PY	The article does not elaborate	N	method is reasonable
PANG Min2019	PY	PY	The article does not explain.	PN	There was no significant difference in gender and age between the two groups. There is no difference in the test results before training.	Low	Low				PY	PY	The article does not explain, but the implementation of the intervention does not design blind method.	PN	The article does not explain	NA		NA		PY	( Paired ) t test, one-way analysis of variance and q were used.	NA		Low	Low				Y	All have data	NA		NA		NA		Low	Low				PN	The testing method is reasonable.	N	same method	PY	The article did not say	PN	The evaluation method is not easily affected.
[truncated: 23 more columns]

## Sheet: Sheet2
Study ID	Experimental	Comparator	Outcome	Randomization process	Deviations from intended interventions	Missing outcome data	Measurement of the outcome	Selection of the reported result	Overall
Linhua X 2021	PNF+①+②	②	Ⅰ/Ⅱ/Ⅲ/Ⅳ								Low risk
Mengfan S2017	PNF+①+②	②	Ⅰ/Ⅱ/Ⅲ/Ⅳ								Some concerns
Yuduo L2022	PNF	③	Ⅰ								High risk
Renyi 2023	PNF+②+④	②	Ⅰ/Ⅱ/Ⅳ/Ⅴ
Xuepeng X2020	PNF+①+②	②	Ⅳ
Jiesong Y 2023	PNF+⑤	②+⑤	Ⅰ/Ⅳ
Alahmari K A 2020	PNF	No intervention	Ⅰ/Ⅱ/Ⅲ/
Lazarou L 2017	PNF	⑤	Ⅳ/Ⅴ/Ⅵ
Hall E A2015	PNF	No intervention	Ⅲ/Ⅳ/Ⅵ
Hall E A2018	PNF	⑥	Ⅰ/Ⅱ/Ⅴ
Hall E A2018	PNF	⑥	Ⅰ/Ⅱ
PANG Min2019	PNF+①+②	②	Ⅳ
①core stability training;②routine rehabilitation training;③Whole Body Vibration Training;④Neuromuscular Electrical Stimulation;⑤Balance training;⑥bicycle
Ⅰ:Balance test (YBT/SEBT);Ⅱ:Muscle strength;Ⅲ:Ankle position perception (JPS);Ⅳ:Ankle Questionnaire (AJFAT/CAIT/FADI);Ⅴ:Visual Analogue Pain scale (VAS);Ⅵ:Dorsiflexion range of motion.
